# Supplementary material for: Research supporting malaria control and elimination in China over four decades: a bibliometric analysis of academic articles published in chinese from 1980 to 2019
Source: Malar J. 2021 Mar 20;20:158. doi: 10.1186/s12936-021-03698-y (PMC7980574; doi:10.1186/s12936-021-03698-y)
Supplement: Supplementary file 1 — Additional file 1: Top 10 articles with high citation frequencies for the four periods. [file 12936_2021_3698_MOESM1_ESM.xlsx]

## Sheet: Sheet1
Top 10 articles with high citation frequency in four stages
Years	Rank	Authors	Title	Citation
1980–1989	1	Chengshan Jiang et al. 1983	Genetic Analysis and Phylogenetic Relationship of Eight Isozymes of Anopheles sinensis and Anopheles lesteri	40
	2	Chaofan Liu et al. 1986	Quantitative study on the malaria transmission of Anopheles lesteri	35
	3	Chaofan Liu et al. 1984	Study on the malaria transmission effect of Anopheles lesteri in the Jianghuai area of Anhui Province	33
	4	Binghui Ye et al. 1985	Comparative Study on Isozymes, Sugars, Lipids and Proteins of Anopheles sinensis in Different Geographical Strains	31
	5	He Wang et al. 1987	Distribution of Anopheles lesteri subspecies and its malaria transmission	29
	6	Huaifang Wang et al. 1989	Malaria control measures and effects in Guangxi province	28
	7	Chaofan Liu et al. 1988	Investigation of the main vectors of malaria outbreaks in Shenzhen City	27
	8	Chuanzhi Qu et al. 1981	Experimental study on population dynamics of Anopheles sinensis in Zhengzhou City	21
	9	Dequan Liu et al.1983	Preparation of freeze-drying medium for in vitro micro-assay of chloroquine-resistant Plasmodium falciparum and improvement of chloroquine plate	21
	10	Huilin Qian et al. 1984	Investigation and quantitative analysis of the factor of vector capacity of Anopheles sinensis	21
Years	Rank	Authors	Title	Citation
1990–1999	1	Chunchao Liu et al. 1999	Advances in research on artemisinin	124
	2	Linhua Tang, 1999	China's malaria prevention research achievements	85
	3	Guodong Li et al. 1998	Research status of artemisinin drugs	83
	4	Baolin Lu, 1999	Advances in research on mosquito vectors in China in the past 50 years	75
	5	Dequan Liu et al. 1996	Current status of anti-malarial susceptibility in Plasmodium falciparum in China	65
	6	Yang Chen et al. 1998	Advances in research on artemisinin antimalarials	64
	7	Shengsheng Gong, 1996	Geographical study of malaria in China during the pre-Qin and Han Dynasties	46
	8	Henlin Yang et al. 1997	In vitro test of the sensitivity of Plasmodium falciparum to artemisinin and pyronaridine and chloroquine in Yunnan Province	42
	9	Yongjiu Chen et al. 1998	Random Amplified Polymorphic DNA and Genetic Differentiation of Anopheles minimus in Yunnan Province	41
	10	Feng Yang et al. 1998	Overview of research on Brucea javanica	41
Years	Rank	Authors	Title	Citation
2000–2009	1	Shuisen Zhou et al. 2007	Malaria situation in the People′s Republic of China in 2006	98
	2	Liang Wen et al. 2004	Prediction of malaria incidence in malaria epidemic area with time series models	98
	3	Shuisen Zhou et al. 2009	Malaria situation in the People′s Republic of China in 2008	91
	4	Shuisen Zhou et al. 2006	Malaria situation in the People′s Republic of China in 2005	85
	5	Huayun Zhou et al. 2009	Epidemic and control of malaria in Jiangsu Province	77
	6	Yan Guo et al. 2006	Recent progress in pharmacological effects of artemisinin	74
	7	Shuisen Zhou et al. 2008	Malaria situation in the People′s Republic of China in 2007	70
	8	Linhua Tang, 2009	Malaria in China: from control to elimination	69
	9	Qi Gao et al. 2002	Current malaria situation in central China	67
	10	Wei Li et al. 2003	Advances in research on artemisinin	61
Years	Rank	Authors	Title	Citation
2010–2019	1	Qi Gao, 2011	Opportunities and challenges of malaria elimination in China	238
	2	Shuisen Zhou et al. 2011	Malaria situation in the People′s Republic of China in 2010	171
	3	Jun Cao et al. 2013	Malaria from control to elimination in China: Transition of goal, strategy and interventions	165
	4	Zhigui Xia et al. 2012	Malaria situation in the People′s Republic of China in 2011	161
	5	Zhigui Xia et al. 2013	Malaria situation in the People′s Republic of China in 2012	130
	6	Yaobao Liu et al. 2013	Analysis of overseas imported malaria situation and implication for control in Jiangsu Province, PR China	122
	7	Li Zhang et al. 2015	Malaria situation in the People′s Republic of China in 2014	116
	8	Li Zhang et al. 2014	Malaria situation in the People′s Republic of China in 2013	104
	9	Shuisen Zhou et al. 2011	Malaria situation in the People′s Republic of China in 2009	86
	10	Jun Feng et al. 2014	Analysis of trends in cases of malaria reported from 2004 to July 2013 in the People's Republic of China	81
