# Supplementary material for: Research supporting malaria control and elimination in China over four decades: a bibliometric analysis of academic articles published in chinese from 1980 to 2019
Source: Malar J. 2021 Mar 20;20:158. doi: 10.1186/s12936-021-03698-y (PMC7980574; doi:10.1186/s12936-021-03698-y)
Supplement: Supplementary file 2 — Additional file 2: Detailed information about the maps of keyword co-occurrence network output by VOSviewer. [file 12936_2021_3698_MOESM2_ESM.xlsx]

## Sheet: Sheet1
Detail information about the maps of keyword co-occurrence network output by VOSviewer							Detail information in Figure 5						Detail information in Figure 6						Detail information in Figure 7						Detail information in Figure 8
Figure	Decade	Iterms	Clusters	Links	Total link strength		label	cluster	weight<Links>	weight<Total link strength>	weight<Occurrences>		label	cluster	weight<Links>	weight<Total link strength>	weight<Occurrences>		label	cluster	weight<Links>	weight<Total link strength>	weight<Occurrences>		label	cluster	weight<Links>	weight<Total link strength>	weight<Occurrences>
Fig.5	1980s	157	5	3834	18948		plasmodium falciparum	1	137	1491	496		plasmodium	1	188	2922	995		plasmodium	1	154	2160	824		malaria	1	112	3183	2024
Fig.6	1990s	205	6	5117	26595		red blood cell	1	82	445	136		plasmodium falciparum	1	156	1359	638		plasmodium falciparum	1	106	704	466		eliminate	1	38	390	166
Fig.7	2000s	170	5	3558	17744		protozoiasis	1	102	506	122		protozoiasis	1	87	370	101		malignant	1	44	261	109		epidemiological characteristics	1	42	319	162
Fig.8	2010s	114	7	1601	8378		plasmodium berghei	1	64	237	85		red blood cell	1	73	256	86		plasmodium yoelii	1	28	101	103		analysis	1	40	201	105
							schizont	1	73	298	80		protozoan	1	102	379	84		plasmodium infection	1	77	193	73		floating population	1	30	218	104
							in vitro culture	1	62	248	78		plasmodium berghei	1	60	170	83		pcr	1	44	154	72		eliminate malaria	1	39	107	73
							merozoite	1	52	255	71		internal parasite	1	98	362	81		vaccine	1	41	147	72		malaria case	1	54	222	73
							monoclonal antibodies	1	59	216	71		plasmodium vivax	1	34	88	79		plasmodium vivax	1	30	78	65		incidence rate	1	42	138	72
							erythrocytic stage	1	58	252	67		pcr	1	41	139	68		malaria vaccine	1	46	95	62		evaluation	1	28	126	57
							plasmodium yoelii	1	53	191	66		sensitivity	1	77	269	68		plasmodium berghei	1	41	90	61		malaria prevention	1	45	121	55
							gametophyte	1	85	303	65		malaria vaccine	1	52	161	67		mosquito	1	48	147	59		malaria epidemic	1	51	142	54
							mouse	1	66	267	64		dna	1	63	198	66		clone	1	26	126	51		effect	1	26	101	47
							mus musculus	1	64	246	59		sporozoite	1	73	220	65		child	1	35	105	46		health education	1	16	66	40
							anopheles stephensi	1	55	189	56		plasmodium yoelii	1	43	101	64		anopheles dirus	1	36	82	45		prevention and control	1	32	90	40
							protoplast	1	74	263	52		vaccine	1	42	156	60		sensitivity	1	42	130	42		yunnan province	1	35	79	40
							plasmodium knowlesi	1	53	181	47		antigen	1	63	177	53		sequence analysis	1	23	102	39		survey	1	24	60	35
							ring	1	48	165	45		malaria infection	1	62	129	53		circumsporozoite protein	1	33	79	37		awareness rate	1	8	48	34
							protein	1	32	99	39		gametophyte	1	51	154	51		gene	1	30	76	36		epidemic analysis	1	13	58	33
							dna	1	35	80	33		plasmodium infection	1	61	135	49		anopheles stephensi	1	15	51	33		global fund	1	19	49	32
							plasmodium antigen	1	55	142	33		mouse	1	42	140	45		chloroquine resistance	1	23	69	33		measure	1	16	75	32
							plasmodium infection	1	57	121	32		in vitro culture	1	42	109	44		sporozoite	1	42	87	32		influencing factor	1	21	40	26
							malaria vaccine	1	37	103	31		protein	1	46	113	41		dna	1	33	86	29		prevention and treatment	1	32	62	25
							oocyst	1	43	141	31		antibody	1	54	126	40		expression	1	17	65	28		control effect	1	16	49	22
							ovipositor	1	41	132	27		monoclonal antibodies	1	29	91	40		gene expression	1	17	47	28		malaria surveillance	1	24	40	22
							trophozoite	1	45	111	26		erythrocytic stage	1	58	145	39		immunogenicity	1	23	48	26		mid-term evaluation	1	5	49	22
							exo-erythrocytic cycle	1	32	95	25		merozoite	1	49	125	39		parasite	1	24	44	26		effect evaluation	1	13	33	21
							vaccine	1	28	100	25		ring	1	43	123	37		antigen	1	34	73	25		blood test	1	30	63	20
							bacteria	1	27	95	24		mus musculus	1	39	126	36		dna vaccine	1	14	31	25		report	1	21	54	19
							continuous culture	1	28	67	24		gene	1	38	80	34		lactate dehydrogenase	1	20	53	25		assessment	1	12	42	17
							kinetic	1	30	97	24		plasmodium antigen	1	47	107	31		anopheles gambiae	1	19	38	24		disease control	1	9	26	17
							macaque	1	44	119	24		protoplast	1	41	119	29		monoclonal antibodies	1	16	46	24		fever patient	1	20	56	17
							ultrastructure	1	26	68	23		plasmodium falciparum infection	1	50	98	28		erythrocytic stage	1	26	48	23		anopheles anthropophagus	1	26	37	15
							mcab	1	26	81	22		oocyst	1	31	96	26		genome	1	16	36	21		guangxi province	1	28	50	15
							rhesus monkey	1	44	117	22		exo-erythrocytic cycle	1	42	86	25		humanity	1	23	68	21		plasmodium	2	84	834	507
							egg mover	1	24	87	21		clone	1	14	53	23		gene cloning	1	11	23	19		falciparum malaria	2	75	462	270
							glycoprotein	1	20	83	19		schizont	1	46	85	23		infection	1	24	41	19		plasmodium falciparum	2	55	228	220
							mucin	1	19	81	18		circumsporozoite protein	1	27	54	22		merozoite surface protein 1	1	14	38	19		vivax malaria	2	66	221	94
							blood types	1	20	65	17		ultrastructure	1	19	36	21		antibody	1	21	39	18		plasmodium vivax	2	36	82	83
							culture medium	1	27	52	17		anatomy	1	34	84	20		kenya	1	26	52	18		malignant	2	29	123	59
							host	1	42	65	17		blood	1	34	84	20		protozoan	1	29	75	17		blood smear	2	37	127	50
							sporozoite	1	33	59	17		cell epitope	1	34	78	19		application	1	28	43	16		review	2	24	86	48
							mature	1	27	60	16		hemoglobin	1	31	56	19		bacteria	1	31	70	16		nursing	2	19	60	45
							falciparum malaria	2	127	1421	359		ovipositor	1	29	86	19		immunology	1	13	26	16		vaccine	2	14	62	41
							antimalarial	2	120	839	185		elisa	1	27	64	18		internal parasite	1	26	73	16		plasmodium infection	2	39	83	40
							sensitivity	2	89	393	105		immune response	1	22	41	18		kinetic	1	19	40	16		cerebral malaria	2	29	61	36
							protozoan	2	95	473	103		kinetic	1	27	74	18		malaria diagnosis	1	22	47	16		patient	2	33	107	31
							internal parasite	2	94	466	102		chromosome	1	17	33	17		nitric oxide	1	12	27	16		plasmodium yoelii	2	7	9	31
							patient	2	77	385	98		host	1	25	34	17		oocyst	1	18	40	16		fever	2	28	61	29
							antiprotozoal	2	100	506	97		severe malaria	1	28	51	17		protozoa	1	30	66	16		plasmodium berghei	2	5	7	29
							asexual body	2	79	342	70		tnf	1	32	76	17		hemolymph	1	7	30	15		malaria vaccine	2	11	25	24
							cerebral malaria	2	48	211	63		cell	1	24	42	16		anopheles	2	105	926	241		infection	2	29	46	22
							sulfonamide	2	54	248	51		compound gene	1	8	44	16		anopheles sinensis	2	82	818	241		red blood cell	2	20	46	20
							ethylamine	2	47	244	50		egg mover	1	26	71	16		malaria epidemic	2	111	973	241		thrombocytopenia	2	17	44	20
							primary amine	2	47	244	50		malaria diagnosis	1	21	49	16		malaria case	2	99	1005	237		dendritic cells	2	8	18	19
							quinine	2	46	198	41		surface antigen	1	22	42	16		anopheles anthropophagus	2	79	562	205		polymorphism	2	15	28	19
							nitrogen heterocyclic compound	2	45	196	39		immunogenicity	1	15	36	15		malaria prevention	2	102	675	158		parasite	2	14	22	18
							chloroquine	2	45	137	37		leukocyte	1	22	42	15		blood test	2	77	562	116		misdiagnosis	2	9	25	17
							artemisinin	2	36	146	36		parasite	1	29	50	15		fever patient	2	69	502	89		prokaryotic expression	2	8	23	17
							thailand	2	42	123	35		protective antigen	1	17	40	15		malaria surveillance	2	55	256	79		case	2	28	47	16
							drug resistance	2	51	125	33		serum	1	27	47	15		malaria area	2	69	375	75		case reports	2	18	33	16
							child	2	35	103	30		specificity	1	21	57	15		basic elimination	2	55	289	62		circumsporozoite protein	2	8	21	15
							antimalarial effect	2	44	102	29		anopheles	2	135	1602	418		malaria transmission	2	79	276	58		ring	2	19	50	15
							drug	2	43	116	28		anopheles sinensis	2	113	1289	386		africa	2	49	152	54		scatter plot	2	10	21	15
							sulfadoxine	2	33	110	25		anopheles anthropophagus	2	101	841	224		anopheles minimus	2	38	116	53		surveillance	3	57	531	223
							efficacy	2	35	109	24		anopheles minimus	2	74	404	101		blood test positive	2	53	241	45		epidemic	3	43	471	213
							africa	2	41	93	23		anopheles dirus	2	80	219	82		blood test rate	2	46	204	36		anopheles sinensis	3	44	196	145
							disease	2	35	102	23		malaria transmission	2	60	218	59		malaria history	2	58	213	36		drug resistance	3	38	202	88
							dosage	2	47	124	22		mosquito net	2	62	276	58		current patient	2	50	187	32		anopheles	3	43	102	72
							dose	2	47	124	22		bed linings	2	61	258	49		number of cases	2	51	194	32		jiangsu province	3	26	118	38
							phosphate	2	30	110	22		deltamethrin	2	26	112	49		source of infection	2	53	156	30		deltamethrin	3	11	51	26
							phosphorus compound	2	29	107	21		soaked mosquito net	2	57	183	46		malaria vector	2	52	149	29		sensitivity	3	22	56	22
							insect strain	2	36	78	19		deaf rate	2	52	233	45		antimalarial	2	51	115	28		henan province	3	17	40	20
							pyronaridine	2	35	79	19		anopheles stephensi	2	33	58	35		deltamethrin	2	25	65	25		vector	3	10	51	20
							antimalarial activity	2	21	69	16		culex pipiens pallens	2	26	98	34		mosquito net	2	38	108	25		insecticide	3	10	42	17
							compound	2	29	66	16		vector energy	2	40	135	31		deaf rate	2	44	149	24		seasonal variation	3	9	33	16
							kenya	2	21	51	16		larva	2	21	70	30		epidemic report	2	44	166	24		anopheles vector	3	17	37	15
							average	2	33	62	15		culex fatigans	2	42	103	27		positive rate	2	44	137	23		epidemiology	4	48	283	137
							complication	2	28	75	15		density	2	36	93	27		hubei province	2	38	123	22		prevention	4	41	178	84
							plasmodiaemia	2	33	65	15		retention spray	2	50	171	27		media energy	2	30	75	22		treatment	4	40	155	72
							pyrimethamine	2	18	59	15		aedes albopictus	2	28	89	26		anti-mosquito	2	42	103	20		diagnosis	4	34	126	58
							anopheles	3	105	1133	355		mosquito	2	33	68	26		infectious disease report	2	40	149	20		imported falciparum malaria	4	48	108	49
							anopheles sinensis	3	79	758	246		south america	2	33	82	25		four fever patients	2	36	100	19		africa	4	42	132	48
							malaria epidemic	3	80	268	76		vector	2	46	117	25		borqin	2	38	98	18		artesunate	4	29	98	48
							anopheles dirus	3	52	193	69		viral disease	2	25	73	25		ecological habit	2	21	39	18		artemether	4	21	79	39
							anopheles minimus	3	54	278	64		adult mosquito	2	25	64	23		vector	2	32	78	18		clinical features	4	28	100	38
							anopheles anthropophagus	3	48	193	57		brugia malayi	2	26	51	23		bed linings	2	37	94	17		primaquine	4	18	50	18
							mosquito	3	72	213	52		culex tritaeniorhymchus	2	16	61	21		china	2	33	62	17		quinine	4	21	46	17
							hainan island	3	63	171	43		bloodsucking	2	34	58	20		soaked mosquito net	2	29	61	16		child	4	20	43	16
							malaria transmission	3	58	156	39		aedes	2	33	66	19		anopheles vector	2	37	76	15		chloroquine	4	21	42	16
							deaf rate	3	48	180	34		control	2	29	69	18		floating population management	2	35	87	15		control	5	25	138	57
							malaria vector	3	42	136	32		ecological habit	2	26	51	18		ifat	2	26	56	15		microscopic examination	5	25	101	54
							retention spray	3	42	135	32		mosquito species	2	35	64	18		falciparum malaria	3	124	1013	348		nested pcr	5	17	70	44
							anopheles lesteri	3	37	134	31		elimination of filariasis	2	15	47	17		vivax malaria	3	109	821	232		plasmodium ovale	5	22	54	24
							control	3	36	111	31		hemolymph	2	13	31	17		antimalarial drugs	3	104	660	165		detection	5	18	34	21
							density	3	53	138	31		south asia	2	21	51	17		artemisinin	3	44	228	93		pcr	5	19	42	21
							larva	3	28	68	31		ddt	2	23	63	16		cerebral malaria	3	41	172	83		oval malaria	5	18	44	19
							bloodsucking	3	45	97	28		malay filariasis	2	19	42	16		patient	3	70	262	76		sequence analysis	5	11	21	19
							mosquito species	3	42	84	27		control effect	2	28	71	15		chloroquine	3	58	224	71		imported malaria	5	11	36	16
							infection rate	3	54	126	26		internal diseases	3	180	3604	994		drug resistance	3	50	162	63		mixed infection	5	16	31	15
							mosquito net	3	40	111	23		malaria epidemic	3	125	921	244		antiprotozoal	3	72	326	62		artemisinin	6	41	484	206
							adult mosquito	3	21	58	22		malaria case	3	120	925	231		artesunate	3	41	141	60		internal medicine	6	54	458	149
							laboratory	3	29	60	22		incidence rate	3	109	863	182		artemether	3	51	199	56		youyou tu	6	19	258	80
							bed linings	3	39	108	21		blood test	3	103	818	164		blood smear	3	47	208	56		antimalarial	6	45	259	74
							guangxi province	3	41	94	19		malaria prevention	3	100	607	158		treatment	3	43	122	49		china	6	50	162	52
							vector	3	25	67	19		fever patient	3	80	748	139		diagnosis	3	25	88	44		antimalarial drugs	6	26	113	37
							aedes	3	18	43	18		malaria surveillance	3	63	253	101		antimalarial treatment	3	35	164	42		nobel prize	6	15	101	28
							ecological habit	3	23	58	17		basic elimination	3	67	393	92		red blood cell	3	39	105	40		antiprotozoal	6	24	104	20
							henan province	3	27	68	17		imported case	3	73	341	81		dihydroartemisinin	3	38	109	36		imported case	7	84	1022	517
							natural mating	3	17	50	16		outbreak	3	63	342	74		mefloquine	3	27	110	31		infectious disease	7	33	82	43
							vector energy	3	29	64	16		health and epidemic prevention station	3	64	294	68		drug	3	39	109	29		parasitic disease	7	34	83	38
							experimental study	3	37	87	15		hainan province	3	87	281	59		fever	3	25	71	29		mosquito	7	24	67	33
							life history	3	24	52	15		positive rate	3	73	271	51		microscopic examination	3	42	98	28		dengue	7	17	60	30
							malaria	4	152	4246	1194		malaria history	3	69	241	47		mouse	3	28	70	27		epidemiological investigation	7	19	65	27
							plasmodium	4	144	2122	691		yunnan province	3	61	180	44		primaquine	3	36	113	24		laborer	7	16	41	19
							internal diseases	4	144	2027	573		blood test rate	3	53	229	42		ring	3	25	65	21
							vivax malaria	4	127	1538	392		malaria vector	3	58	225	41		efficacy	3	25	67	20
							blood test	4	77	433	96		blood donor	3	40	120	38		gametophyte	3	35	72	18
							malaria area	4	82	429	96		blood test positive	3	57	219	37		quinine	3	25	53	18
							malaria case	4	79	426	96		microscopic examination	3	51	156	37		black urine heat	3	19	62	17
							incidence rate	4	70	376	89		source of infection	3	60	197	34		world health organization	3	17	43	17
							fever patient	4	67	390	80		current patient	3	55	172	32		high fever	3	18	51	16
							blood smear	4	49	190	54		four fever patients	3	40	119	30		mus musculus	3	25	57	16
							antimalarial treatment	4	34	189	50		guangxi province	3	49	135	26		review	3	14	26	16
							malaria prevention	4	57	175	47		epidemic report	3	43	161	24		severe malaria	3	30	43	16
							malaria history	4	57	178	37		infectious disease report	3	43	161	24		mixed infection	3	30	57	15
							source of infection	4	41	144	34		anti-mosquito	3	49	109	22		naphthoquine phosphate	3	16	27	15
							outbreak	4	34	129	32		check out	3	42	100	22		protoplast	3	30	66	15
							epidemiology	4	42	102	29		epidemic point	3	43	125	20		malaria	4	161	4453	2128
							blood film	4	31	90	26		jiangsu province	3	36	80	20		incidence rate	4	94	661	183
							microscopic examination	4	29	94	25		epidemiological investigation	3	32	69	19		surveillance	4	49	358	174
							current patient	4	43	115	23		malaria joint defense	3	32	77	19		imported case	4	79	369	115
							case	4	37	87	20		epidemiological analysis	3	22	61	17		prevention	4	48	218	102
							basic elimination	4	19	65	18		prevention and control	3	40	84	17		floating population	4	44	209	99
							blood test rate	4	27	83	18		economic	3	22	48	15		epidemic	4	54	255	97
							positive	4	41	79	17		insect rate	3	33	72	15		epidemiology	4	43	147	77
							check out	4	30	63	15		malaria	4	196	6327	2037		yunnan province	4	69	196	68
							antigen	5	58	235	64		vivax malaria	4	156	1561	425		prevention and control	4	47	164	63
							antibody	5	52	163	44		antimalarial	4	149	1157	271		analysis	4	27	122	61
							malaria patient	5	48	127	38		chloroquine	4	77	411	113		epidemiological characteristics	4	22	74	44
							positive rate	5	61	191	38		antiprotozoal	4	106	541	105		evaluation	4	40	113	44
							malaria infection	5	61	104	32		epidemiology	4	67	192	89		survey	4	21	62	43
							parasitic disease	5	46	138	30		drug resistance	4	68	244	76		effect	4	17	82	40
							plasmodium vivax	5	39	64	30		artemether	4	51	172	49		outbreak	4	54	171	33
							serum	5	37	88	29		prevention	4	36	107	43		case	4	52	112	29
							infectious disease	5	39	109	24		artemisinin	4	37	110	42		guangxi province	4	47	115	27
							leukocyte	5	36	77	22		mefloquine	4	42	192	41		malaria joint defense	4	57	143	27
							epidemic area	5	40	84	21		artesunate	4	41	127	39		control	4	34	80	26
							enzyme-linked immunosorbent assay	5	35	74	20		diagnosis	4	16	50	37		epidemic area	4	60	123	24
							indirect fluorescent antibody test	5	36	79	19		surveillance	4	26	76	35		geographic information system	4	12	37	22
							elisa	5	32	62	16		asexual body	4	49	136	32		area	4	44	98	21
							hemoglobin	5	23	52	16		sulfadoxine	4	46	174	31		epidemic analysis	4	16	40	20
							newborn	5	18	50	16		africa	4	38	89	29		epidemiological investigation	4	27	54	19
							potency	5	33	87	16		floating population	4	14	45	28		control effect	4	24	48	18
							titer	5	33	87	16		chloroquine resistance	4	40	105	27		disease control	4	14	34	16
							antibody titer	5	28	62	15		epidemic area	4	49	124	27		internal diseases	5	130	1933	561
							meeting	5	21	47	15		drug	4	44	94	26		infectious disease	5	68	241	61
							parasitic infection	5	27	80	15		efficacy	4	43	115	26		parasitic disease	5	68	195	51
													pyronaridine	4	28	87	26		misdiagnosis	5	11	47	40
													primaquine	4	46	104	23		disease	5	52	143	36
													situation	4	32	131	23		viral disease	5	32	124	34
													dna probe	4	13	32	22		filariasis	5	27	98	32
													thailand	4	43	101	22		dengue	5	26	88	28
													halofloxacin	4	35	85	21		schistosomiasis	5	23	94	27
													pyrimethamine	4	34	79	21		aids	5	21	63	26
													treatment	4	14	32	21		parasitic infection	5	46	128	23
													ethylamine	4	38	104	20		endemic disease	5	24	82	18
													primary amine	4	38	104	20		respiratory infection	5	23	55	17
													borqin	4	37	88	19		aedes albopictus	5	12	26	16
													antimalarial effect	4	14	27	16		basic medicine	5	30	53	15
													falciparum malaria	5	160	1913	563		hainan province	5	41	94	15
													patient	5	100	451	117
													cerebral malaria	5	69	342	104
													child	5	78	331	91
													blood smear	5	66	273	75
													antimalarial treatment	5	58	265	68
													disease	5	69	286	55
													clinical analysis	5	30	134	34
													complication	5	46	194	32
													case	5	50	113	29
													positive	5	48	121	27
													black urine heat	5	36	119	26
													quinine	5	42	142	26
													nitrogen heterocyclic compound	5	40	136	24
													and onset	5	41	163	23
													hemoglobinuria	5	36	114	22
													newborn	5	20	68	21
													fever	5	13	30	20
													clinical manifestation	5	20	71	19
													pediatric	5	20	53	18
													pregnant woman	5	29	75	18
													antimalarial drugs	5	29	48	15
													peripheral blood	5	32	66	15
													plasma	5	38	67	15
													infectious disease	6	76	336	64
													parasitic disease	6	87	336	61
													parasitic infection	6	67	271	40
													filariasis	6	45	186	34
													schistosomiasis	6	22	104	33
													parasitology	6	65	189	31
													worm disease	6	45	182	30
													basic medicine	6	73	195	29
													endemic disease	6	39	137	27
													blood film	6	28	54	19
													institute of parasitic diseases prevention and control	6	47	96	18
													shandong province	6	38	86	17
